# Supplementary material for: Revision of Coprosma (Rubiaceae, tribe Anthospermeae) in the Marquesas Islands
Source: PhytoKeys. 2011 Jul 12;(4):109–24. doi: 10.3897/phytokeys.4.1600 (PMC3174439; doi:10.3897/phytokeys.4.1600)
Supplement: XML Treatment for Coprosma [file phytokeys.4.1600-treatment1.xml]

<!DOCTYPE tp:taxon-treatment
  PUBLIC "-//TaxonX//DTD Taxonomic Treatment Publishing DTD v0 20100105//EN" "tax-treatment-NSO.dtd">
<tp:taxon-treatment xmlns:tp="http://www.plazi.org/taxpub"><tp:treatment-meta><mixed-citation publication-type="journal"><person-group><name><surname>Wagner</surname><given-names>Warren L.</given-names></name><name><surname>Lorence</surname><given-names>David H.</given-names></name></person-group><article-title>Revision of <italic>Coprosma</italic> (Rubiaceae, tribe Anthospermeae) in the Marquesas Islands</article-title><source>PhytoKeys</source><day>12</day><month>7</month><year>2011</year><volume>2011</volume><issue>4</issue><fpage>109</fpage><lpage>124</lpage><pub-id pub-id-type="doi">10.3897/phytokeys.4.1600</pub-id></mixed-citation></tp:treatment-meta><tp:nomenclature><tp:taxon-name>
                        <tp:taxon-name-part taxon-name-part-type="genus">Coprosma</tp:taxon-name-part>
                        <object-id xmlns:xlink="http://www.w3.org/1999/xlink" xlink:type="simple">http://species-id.net/wiki/Coprosma</object-id>
                    </tp:taxon-name><tp:taxon-authority>J. R. Forster &amp; G. Forster</tp:taxon-authority></tp:nomenclature><tp:treatment-sec sec-type="Description"><title>Description.</title><p><italic>Shrubs</italic>, multi-branched, erect, occasionally creeping and sometimes rooting at the nodes or <italic>occasionally trees</italic>, often foetid when bruised. <italic>Leaves</italic> simple, opposite <!--PageBreak-->or rarely ternate, margins entire, petiolate or sessile; stipules interpetiolar, distinct or partly connate, entire or dentate with toothlike marginal colleters. <italic>Flowers</italic> unisexual (and the plants dioecious or rarely monoecious), rarely polygamous or in one species perfect, axillary, solitary or in cymes; calyx 4–5(–10)-toothed, often reduced or absent in male flowers; corolla funnelform or campanulate, 4–5(–10)-lobed, lobes valvate in bud; stamens 4–5(–10), inserted at base of corolla tube; filaments long-exserted, erect or pendulous; ovary 2(–4)-celled, ovule 1 per cell, basal, anatropous; style 2(–4)-lobed, divided nearly to base; stigmas long-exserted, papillose-hirsute. <italic>Fruits</italic> drupaceous, juicy, ovoid to globose, with 2(–4), 1-seeded, plano-convex pyrenes.</p></tp:treatment-sec><tp:treatment-sec sec-type="Key to species of Coprosma in the Marquesas Islands"><title>Key to species of <italic><tp:taxon-name>Coprosma</tp:taxon-name></italic> in the Marquesas Islands.</title><table-wrap content-type="key" position="anchor" orientation="portrait"><table><tbody><tr><td rowspan="1" colspan="1">1a</td><td rowspan="1" colspan="1">Leaves ternate, chartaceous</td><td rowspan="1" colspan="1">4. <italic><tp:taxon-name>Coprosma nephelephila</tp:taxon-name></italic></td></tr><tr><td rowspan="1" colspan="1">1b</td><td rowspan="1" colspan="1">Leaves opposite, thin- to thick-coriaceous</td><td rowspan="1" colspan="1">2</td></tr><tr><td rowspan="1" colspan="1">2a</td><td rowspan="1" colspan="1">Petioles 0–0.1 cm long; Leaf blades with secondary and higher venation obscure, only the midvein conspicuous</td><td rowspan="1" colspan="1">3. <italic><tp:taxon-name>Coprosma meyeri</tp:taxon-name></italic></td></tr><tr><td rowspan="1" colspan="1">2b</td><td rowspan="1" colspan="1">Petioles 0.3–1.7 cm long; leaf blades with secondary and higher venation conspicuous, reticulate</td><td rowspan="1" colspan="1">3</td></tr><tr><td rowspan="1" colspan="1">3a</td><td rowspan="1" colspan="1">Leaves 0.9–1.8 cm wide, narrowly elliptic</td><td rowspan="1" colspan="1">2. <italic><tp:taxon-name>Coprosma fatuhivaensis</tp:taxon-name></italic></td></tr><tr><td rowspan="1" colspan="1">3b</td><td rowspan="1" colspan="1">Leaves 2.0–6.0 (–13.0) cm wide, oblanceolate, oblong, or elliptic-oblanceolate</td><td rowspan="1" colspan="1">4</td></tr><tr><td rowspan="1" colspan="1">4a</td><td rowspan="1" colspan="1">Lower surface of leaves strigose along the veins; leaves thick-coriaceous</td><td rowspan="1" colspan="1">1. <italic><tp:taxon-name>Coprosma esulcata</tp:taxon-name></italic></td></tr><tr><td rowspan="1" colspan="1">4b</td><td rowspan="1" colspan="1">Lower surface of leaves glabrous; leaves thin-coriaceous</td><td rowspan="1" colspan="1">5</td></tr><tr><td rowspan="1" colspan="1">5a</td><td rowspan="1" colspan="1">Leaves 5.1–9.1 × 2.1–3.6 cm; stipules 1.5–3 mm long</td><td rowspan="1" colspan="1">6. <italic><tp:taxon-name>Coprosma temetiuensis</tp:taxon-name></italic></td></tr><tr><td rowspan="1" colspan="1">5b</td><td rowspan="1" colspan="1">Leaves 8.5–19.7 × 3–13 cm; stipules 3–5 mm long</td><td rowspan="1" colspan="1">5. <italic><tp:taxon-name>Coprosma reticulata</tp:taxon-name></italic></td></tr></tbody></table></table-wrap></tp:treatment-sec></tp:taxon-treatment>
