# Supplementary material for: Revision of Coprosma (Rubiaceae, tribe Anthospermeae) in the Marquesas Islands
Source: PhytoKeys. 2011 Jul 12;(4):109–24. doi: 10.3897/phytokeys.4.1600 (PMC3174439; doi:10.3897/phytokeys.4.1600)
Supplement: XML Treatment for Coprosma esulcata [file phytokeys.4.1600-treatment2.xml]

<!DOCTYPE tp:taxon-treatment
  PUBLIC "-//TaxonX//DTD Taxonomic Treatment Publishing DTD v0 20100105//EN" "tax-treatment-NSO.dtd">
<tp:taxon-treatment xmlns:tp="http://www.plazi.org/taxpub"><tp:treatment-meta><mixed-citation publication-type="journal"><person-group><name><surname>Wagner</surname><given-names>Warren L.</given-names></name><name><surname>Lorence</surname><given-names>David H.</given-names></name></person-group><article-title>Revision of <italic>Coprosma</italic> (Rubiaceae, tribe Anthospermeae) in the Marquesas Islands</article-title><source>PhytoKeys</source><day>12</day><month>7</month><year>2011</year><volume>2011</volume><issue>4</issue><fpage>109</fpage><lpage>124</lpage><pub-id pub-id-type="doi">10.3897/phytokeys.4.1600</pub-id></mixed-citation></tp:treatment-meta><tp:nomenclature><tp:taxon-name>
                        <tp:taxon-name-part taxon-name-part-type="genus">Coprosma</tp:taxon-name-part>
                        <tp:taxon-name-part taxon-name-part-type="species">esulcata</tp:taxon-name-part>
                        <object-id xmlns:xlink="http://www.w3.org/1999/xlink" xlink:type="simple">http://species-id.net/wiki/Coprosma_esulcata</object-id>
                    </tp:taxon-name><tp:taxon-authority>(F. Br.) Fosberg, Brittonia 8: 178. 1956.</tp:taxon-authority><tp:nomenclature-citation-list><tp:nomenclature-citation><tp:taxon-name>Psychotria esulcata</tp:taxon-name><comment>F. Br. (Bernice P. Bishop Museum Bulletin 130: 315. 1935). [Basionym]</comment></tp:nomenclature-citation></tp:nomenclature-citation-list></tp:nomenclature><tp:treatment-sec sec-type="Type"><title>Type.</title><p><bold>Marquesas Islands</bold>: Ua Pou: Without further locality, 1000 m, 1921, E. Qualye 1136(holotype: BISH-578803!).</p></tp:treatment-sec><tp:treatment-sec sec-type="Description"><title>Description.</title><p><italic>Shrub or small tree</italic> 1.5–4 m tall; young stems glabrous. <italic>Leaves</italic> decussate, thick-coriaceous, blades 6.5–13 × 2.7–6 cm, ellipticoblanceolate, pinnately veined with 8–18 pairs of secondary veins, higher level venation conspicuously reticulate, upper surface glabrous, lower surface strigose along the veins, midrib broad, with a narrow wing, domatia small or sometimes apparently absent, located along midrib near juncture of secondary veins, apex acuminate, base cuneate; petioles 0.4–1.3 cm<!--PageBreak--> long, stout, narrowly winged; stipules ca. 3–8 mm long, connate 1/2–4/5 of length, both surfaces glabrous, margins ciliate with reddish brown hairs and dentate with conspicuous colleters, apex obtuse to a conspicuous appendage. <italic>Inflorescences</italic> axillary with 6(–15) flowers, trichotomously branched, with 1–3 nodes, the uppermost with a 3-flowered cymule, the others with usually only 1–2 flowers developing on each, these 5–6-merous, peduncles finely, sparsely strigulose. <italic>Flowers:</italic> male flowers with calyx campanulate, ca. 2 mm long, the tube 1 mm long, the lobes 1 mm long, corolla 6–7 mm long, the tube 5 mm long, the lobes ca. 2 mm long, staminal filaments 7 mm long; female flowers with peduncles 2–3 mm long, calyx tubular, 0.4–0.8 mm long, corolla narrowly funnelform, the tube 1.8–2 mm long, the lobes 1.4–1.8 mm long, the styles 9–11 mm long. <italic>Fruits</italic> ca. 6–7 mm long × 3 mm wide, obovoid-elliptic, ripening bright red or reddish orange, apex with persistent calyx teeth. <italic>Pyrenes</italic> obovoid-ellipsoid, ca 4 mm long × 2.5-3 mm wide hemispherical in cross-section, smooth, heavily slerified on the edges and on the flat inner face, thin on convex side.</p></tp:treatment-sec><tp:treatment-sec sec-type="Distribution"><title>Distribution.</title><p>Marquesas Islands, scattered to locally common on Ua Pou and a single collection known from Nuku Hiva.</p></tp:treatment-sec><tp:treatment-sec sec-type="Ecology"><title>Ecology.</title><p>This species is known from 770 to 920 m elevations on steep slopes or ridges in cloud-shrouded shrubland and wet forest dominated by <italic><tp:taxon-name>Freycinetia impavida</tp:taxon-name></italic> (Gaudich. ex Hombr.) B. C. Stone<italic>, Pandanus tectorius</italic> Parkinson, and <italic><tp:taxon-name>Metrosideros collina</tp:taxon-name></italic> (J. R. Forst. &amp; G. Forst.) A. Gray.</p></tp:treatment-sec><tp:treatment-sec sec-type="Specimens Examined"><title>Specimens Examined.</title><p><bold>Marquesas Islands:</bold> <bold>Nuku Hiva.</bold> between Taiohae Bay and Hooumi Bay, 900 m, <italic>Gagné 1159</italic> (BISH, US). <bold>Ua Pou:</bold> Teavaituhai, 3000 ft, Mumford &amp; Adamson 642 (BISH), Meyer 2835(PTBG, US); Teavahaakiti, steep slopes of main ridge to S of Oave, N &amp; E facing cliffs between Teavahaakiti &amp; Tekohepu, 2700 ft, Perlman &amp; Wood 15905 (PTBG), 2550 ft, Perlman &amp; Wood 15922 (PTBG, WU); Matahenua, between Oave and Poutetainui, high mountain peaks along main backbone ridge, 899 m, Perlman &amp; Wood 19079(P, PAP, PTBG, US); forested ridge and slopes up to Teavahaakiti, northwest side, 914 m, Wood 10440 (PAP, PTBG, US), Wood 10446 (PTBG, US); central Ua Pou including the summit crest regions around Oave and the near-by peak of Matahenua., 2950-3030 ft, [<named-content xmlns:xlink="http://www.w3.org/1999/xlink" content-type="dwc:verbatimCoordinates" xlink:type="simple">09°23'454"S, 140°04'433"W</named-content>], Wood &amp; Perlman 10802 (PAP, PTBG, US); Tekohepo, summit, 2500-3000 ft, [<named-content xmlns:xlink="http://www.w3.org/1999/xlink" content-type="dwc:verbatimCoordinates" xlink:type="simple">09°24'31"S, 140°04'21"W</named-content>], Wood &amp; Perlman 6487 (PAP, PTBG), Wood &amp; Perlman 6492 (PTBG).</p></tp:treatment-sec><tp:treatment-sec sec-type="Conservation status"><title>Conservation status.</title><p>Following the criteria and categories of IUCN (2001) it is assigned a preliminary status of <bold>Endangered</bold> (EN): B1, B2b (i–iii): B1 extent of occurrence &lt;5,000 km²; B2: total area of occupancy less than 500 km² (c. 50 km²); B2b (i–iii), habitat continuing decline inferred in (i) extent of occurrence, (ii) areas of occupancy, and area, (iii) extent and/or quality of habitat. The suitable habitat for <italic><tp:taxon-name>Coprosma esulcata</tp:taxon-name></italic> on Nuku Hiva (c. 340 km²) and Ua Pou (c. 105 km²) is indicated as an endangered environment, threatened by human activity (deforestation and fire), feral animals, and invasive plants, reducing the extent of the forest.</p></tp:treatment-sec></tp:taxon-treatment>
