# Supplementary material for: Revision of Coprosma (Rubiaceae, tribe Anthospermeae) in the Marquesas Islands
Source: PhytoKeys. 2011 Jul 12;(4):109–24. doi: 10.3897/phytokeys.4.1600 (PMC3174439; doi:10.3897/phytokeys.4.1600)
Supplement: XML Treatment for Coprosma fatuhivaensis [file phytokeys.4.1600-treatment3.xml]

<!DOCTYPE tp:taxon-treatment
  PUBLIC "-//TaxonX//DTD Taxonomic Treatment Publishing DTD v0 20100105//EN" "tax-treatment-NSO.dtd">
<tp:taxon-treatment xmlns:tp="http://www.plazi.org/taxpub"><tp:treatment-meta><mixed-citation publication-type="journal"><person-group><name><surname>Wagner</surname><given-names>Warren L.</given-names></name><name><surname>Lorence</surname><given-names>David H.</given-names></name></person-group><article-title>Revision of <italic>Coprosma</italic> (Rubiaceae, tribe Anthospermeae) in the Marquesas Islands</article-title><source>PhytoKeys</source><day>12</day><month>7</month><year>2011</year><volume>2011</volume><issue>4</issue><fpage>109</fpage><lpage>124</lpage><pub-id pub-id-type="doi">10.3897/phytokeys.4.1600</pub-id></mixed-citation></tp:treatment-meta><tp:nomenclature><tp:taxon-name>
                        <tp:taxon-name-part taxon-name-part-type="genus">Coprosma</tp:taxon-name-part>
                        <tp:taxon-name-part taxon-name-part-type="species">fatuhivaensis</tp:taxon-name-part>
                        <object-id xmlns:xlink="http://www.w3.org/1999/xlink" xlink:type="simple">urn:lsid:ipni.org:names:77112736-1</object-id>
                    		<object-id xmlns:xlink="http://www.w3.org/1999/xlink" xlink:type="simple">http://species-id.net/wiki/Coprosma_fatuhivaensis</object-id>
                    </tp:taxon-name><tp:taxon-authority>W. L. Wagner &amp; Lorence</tp:taxon-authority><tp:taxon-status xmlns:xlink="http://www.w3.org/1999/xlink" xlink:type="simple">sp. nov.</tp:taxon-status><xref ref-type="fig" rid="F1">Figs 1</xref><xref ref-type="fig" rid="F4">4A, B</xref></tp:nomenclature><tp:treatment-sec sec-type="Latin"><title>Latin.</title><p><italic>Foliis tenuiter coriaceis, 5.3</italic>–<italic>6.7 cm longis</italic> × <italic>0.9</italic>–<italic>1.8 cm latis, anguste ellipticis, petiolis 0.7</italic>–<italic>1.1 cm longis, stipulis circa 2</italic>–<italic>2.5 mm longis.</italic></p></tp:treatment-sec><tp:treatment-sec sec-type="Type"><title>Type.</title><p><bold>Marquesas Islands</bold>: Fatu Hiva:Tevaiua, southern summit region, 870 m, 15 February 2003, K. R. Wood 10137 (Holotype: PTBG!; Isotypes: AD!, BISH!, K!, MO!, MPU!, NY!, P!, PAP!, US!).</p></tp:treatment-sec><tp:treatment-sec sec-type="Description"><title>Description.</title><p><italic>Tree</italic> ca. 7 m tall; young stems short-pilose. <italic>Leaves</italic> opposite, thinly coriaceous, blades 5.3–6.7 × 0.9–1.8 cm, narrowly elliptic, pinnately veined with 8–9 pairs of secondary veins, higher level venation conspicuously reticulate, both surfaces glabrous, domatia minute, usually subcircular, located along midrib near juncture of secondary veins, apex acute, base attenuate; petioles 0.7–1.1 cm long; stipules ca. 2–2.5 mm long, connate 4/5 of length, both surfaces glabrate, margins weakly ciliate and dentate with a larger and sometimes also a few small colleters, the colleters often with a small tufts of a few hairs. <italic>Inflorescences</italic> axillary, subsessile, with 3 flowers, these 5–6-merous. <italic>Flowers:</italic> male flowers unknown; female flowers with peduncles to 4.2 mm long, calyx short-tubular, ca. 0.5–0.6 mm long, the tube ca. 0.1–0.2 mm long, the lobes triangular, 0.3–0.4 mm long, corolla narrowly funnelform, the tube 2 mm long, the lobes 1.2–1.3 mm long. <italic>Fruit and pyrenes</italic> unknown.</p></tp:treatment-sec><tp:treatment-sec sec-type="Etymology"><title>Etymology.</title><p>The specific epithet refers to the only known island of occurrence for this species.</p></tp:treatment-sec><tp:treatment-sec sec-type="Distribution"><title>Distribution.</title><p>This new species is known only from a single collection at the type locality in the southern summit region at 870 m on Fatu Hiva, Marquesas Islands.</p></tp:treatment-sec><tp:treatment-sec sec-type="Ecology"><title>Ecology.</title><p><italic><tp:taxon-name>Coprosma fatuhivaensis</tp:taxon-name></italic> occurs in <italic><tp:taxon-name>Metrosideros collina</tp:taxon-name></italic> windswept wet ridge forest with secondary dominants of <italic><tp:taxon-name>Crossostylis biflora</tp:taxon-name></italic> J. R. Forst. &amp; G. Forst. and <italic><tp:taxon-name>Freycinetia impavida</tp:taxon-name></italic>.</p></tp:treatment-sec><tp:treatment-sec sec-type="Conservation status"><title>Conservation status.</title><p>Following the criteria and categories of IUCN (2001) it is assigned a preliminary status of <bold>Critically endangered</bold> (CR): B2a, B2b (i–iii); D: B2: total area of occupancy less than 10 km2 (ca. 5 km2); B2a, a single population known; b (i–iii), habitat continuing decline inferred; D, population estimated to number fewer than 250 individuals (a single individual observed). The suitable habitat for <italic><tp:taxon-name>Coprosma fatuhivaensis</tp:taxon-name></italic> on Fatu Hiva (ca. 85 km2) is indicated as an endangered environment, threatened by feral animals and invasive plants, reducing the extent of the forest. Estimated population size (collector's note) is a single female individual.<!--PageBreak--><!--PageBreak--></p><fig id="F1" position="float" orientation="portrait"><label>Figure 1.</label><caption><p><italic><tp:taxon-name>Coprosma fatuhivaensis</tp:taxon-name></italic> W. L. Wagner &amp; Lorence <bold>A</bold> Flowering branch <bold>B</bold> Lower surface of leaf portion showing domatia <bold>C</bold> Upper stem with female inflorescences <bold>D</bold> Female flowers <bold>E</bold> Longitudinal section of ovary showing basal ovules. Drawn from the type collection (Wood 10137) and field images.</p></caption><graphic xmlns:xlink="http://www.w3.org/1999/xlink" xlink:href="PhytoKeys-004-109-g001.jpg" position="float" orientation="portrait" xlink:type="simple"/></fig></tp:treatment-sec><tp:treatment-sec><!--Section generated to contain objects referenced in tp:taxon-treatment.--><fig id="F4" position="float" orientation="portrait"><label>Figure 4.</label><caption><p>Three new Marquesan <italic><tp:taxon-name>Coprosma</tp:taxon-name></italic> species. <italic><tp:taxon-name>Coprosma fatuhivaensis</tp:taxon-name></italic> W. L. Wagner &amp; Lorence <bold>A, B</bold> branchlets with female flowers (Fatu Hiva, Wood 10137, photos K.R. Wood); <italic><tp:taxon-name>Coprosma meyeri</tp:taxon-name></italic> W. L. Wagner &amp; Lorence <bold>C, D</bold> branchlets with male flowers (Hiva Oa, Perlman 18337, photos D. Lorence); <italic><tp:taxon-name>Coprosma temetiuensis</tp:taxon-name></italic> W. L. Wagner &amp; Lorence <bold>E, F</bold> branchlets with female flowers(Hiva Oa, Lorence &amp; Dunn 8931, photos D. Lorence).</p></caption><graphic xmlns:xlink="http://www.w3.org/1999/xlink" xlink:href="PhytoKeys-004-109-g004.jpg" position="float" orientation="portrait" xlink:type="simple"/></fig></tp:treatment-sec></tp:taxon-treatment>
