# Supplementary material for: Revision of Coprosma (Rubiaceae, tribe Anthospermeae) in the Marquesas Islands
Source: PhytoKeys. 2011 Jul 12;(4):109–24. doi: 10.3897/phytokeys.4.1600 (PMC3174439; doi:10.3897/phytokeys.4.1600)
Supplement: XML Treatment for Coprosma meyeri [file phytokeys.4.1600-treatment4.xml]

<!DOCTYPE tp:taxon-treatment
  PUBLIC "-//TaxonX//DTD Taxonomic Treatment Publishing DTD v0 20100105//EN" "tax-treatment-NSO.dtd">
<tp:taxon-treatment xmlns:tp="http://www.plazi.org/taxpub"><tp:treatment-meta><mixed-citation publication-type="journal"><person-group><name><surname>Wagner</surname><given-names>Warren L.</given-names></name><name><surname>Lorence</surname><given-names>David H.</given-names></name></person-group><article-title>Revision of <italic>Coprosma</italic> (Rubiaceae, tribe Anthospermeae) in the Marquesas Islands</article-title><source>PhytoKeys</source><day>12</day><month>7</month><year>2011</year><volume>2011</volume><issue>4</issue><fpage>109</fpage><lpage>124</lpage><pub-id pub-id-type="doi">10.3897/phytokeys.4.1600</pub-id></mixed-citation></tp:treatment-meta><tp:nomenclature><tp:taxon-name>
                        <tp:taxon-name-part taxon-name-part-type="genus">Coprosma</tp:taxon-name-part>
                        <tp:taxon-name-part taxon-name-part-type="species">meyeri</tp:taxon-name-part>
                        <object-id xmlns:xlink="http://www.w3.org/1999/xlink" xlink:type="simple">urn:lsid:ipni.org:names:77112737-1</object-id>
                    		<object-id xmlns:xlink="http://www.w3.org/1999/xlink" xlink:type="simple">http://species-id.net/wiki/Coprosma_meyeri</object-id>
                    </tp:taxon-name><tp:taxon-authority>W. L. Wagner &amp; Lorence</tp:taxon-authority><tp:taxon-status xmlns:xlink="http://www.w3.org/1999/xlink" xlink:type="simple">sp. nov.</tp:taxon-status><xref ref-type="fig" rid="F2">Figs 2</xref><xref ref-type="fig" rid="F4">4C, D</xref></tp:nomenclature><tp:treatment-sec sec-type="Latin"><title>Latin.</title><p><italic>Foliis coriaceis 4</italic>–<italic>7.2 longis</italic> × <italic>1.2</italic>–<italic>2 cm latis, oblanceolatis, laminis cum secondaria et altiori obscura venatione, centrali costa solum conspicua, petiolis 0</italic>–<italic>0.1 cm, stipulis ca. 3</italic>–<italic>8 mm longis.</italic></p></tp:treatment-sec><tp:treatment-sec sec-type="Type"><title>Type.</title><p><bold>Marquesas Islands</bold>: Hiva Oa:Feani area, on Hanamenu trail at summit crest above Vaiumete et Vaiumioi, 1090 m, [<named-content xmlns:xlink="http://www.w3.org/1999/xlink" content-type="dwc:verbatimCoordinates" xlink:type="simple">9°47.93"S, 139°4.75"W</named-content>], 30 January 2003, S. Perlman 18337 (Holotype: PTBG!; Isotypes: BISH!, P!, PAP!, US!).</p></tp:treatment-sec><tp:treatment-sec sec-type="Description"><title>Description.</title><p><italic>Shrubs</italic> 2–3 m tall; young stems sparsely villous. <italic>Leaves</italic> opposite, thick-coriaceous, blades 4–7.2 cm × 1.2–2 cm, oblanceolate, only midvein evident, both surfaces glabrous, domatia absent, apex acuminate to acute, base cuneate; petioles ca. 0.1 cm long; stipules 2.5–3 mm long, connate 4/5 of length, both surfaces glabrous, margin dentate with a few conspicuous colleters and ciliate, the colleters usually with a tuft of hairs. <italic>Inflorescences</italic> axillary, apparently trichotomously branched, with very short internodes, with 6(–12) flowers, these 5–6-merous, subsessile. <italic>Flowers</italic>: male flowers with campanulate calyx ca. 2 mm long, the tube 1.5 mm long, the lobes triangular, 0.5 mm long; corolla narrowly funnelform, 5.4–5.7 mm, the tube 3.3 mm long, the lobes 2.1–2.4 mm long, the anthers 2.5–3.1 mm long, filaments to 11 mm long; female flowers unknown. <italic>Fruits and pyrenes</italic> unknown.</p></tp:treatment-sec><tp:treatment-sec sec-type="Distribution"><title>Distribution.</title><p><italic><tp:taxon-name>Coprosma meyeri</tp:taxon-name></italic> is known only from the type locality at ca. 1090–1113 m elevation in the Feani area along the trail to Hanamenu on the summit crest of Hiva Oa, Marquesas Islands.</p></tp:treatment-sec><tp:treatment-sec sec-type="Ecology"><title>Ecology.</title><p>This new species occurs in cloud-shrouded low wet forest and shrubland dominated by <italic><tp:taxon-name>Metrosideros</tp:taxon-name></italic> and <italic><tp:taxon-name>Weimannia</tp:taxon-name></italic>, with species of <italic><tp:taxon-name>Alsophila</tp:taxon-name></italic>, <italic><tp:taxon-name>Alstonia</tp:taxon-name></italic>, <italic><tp:taxon-name>Ascarina</tp:taxon-name></italic>, <italic><tp:taxon-name>Blechnum</tp:taxon-name></italic>, <italic><tp:taxon-name>Cheirodendron</tp:taxon-name></italic>, <italic><tp:taxon-name>Crossostylis</tp:taxon-name></italic>, <italic><tp:taxon-name>Cyrtandra</tp:taxon-name></italic>, <italic><tp:taxon-name>Dicranopteris</tp:taxon-name></italic>, <italic><tp:taxon-name>Freycinetia</tp:taxon-name></italic>, <italic><tp:taxon-name>Myrsine</tp:taxon-name></italic>, <italic><tp:taxon-name>Oparanthus</tp:taxon-name></italic>, <italic><tp:taxon-name>Psychotria</tp:taxon-name></italic>, <italic><tp:taxon-name>Reynoldsia</tp:taxon-name></italic>, and <italic><tp:taxon-name>Trimenia</tp:taxon-name></italic>.</p></tp:treatment-sec><tp:treatment-sec sec-type="Etymology"><title>Etymology.</title><p>The specific epithet honors Dr. Jean-Yves Meyer, conservation biologist at the Délégation à la Recherche, Polynésie française, in recognition of his untiring efforts to explore and conserve the biodiversity of French Polynesia.</p></tp:treatment-sec><tp:treatment-sec sec-type="Conservation status"><title>Conservation status.</title><p><italic><tp:taxon-name>Coprosma meyeri</tp:taxon-name></italic> is extremely rare, with less than five plants known from a single locality. Following the criteria and categories of IUCN (2001) it is assigned a preliminary status of <bold>Critically Endangered</bold> (CR): B2a, B2b (i-iii); D: B2: total area of occupancy less than 10 km2 (ca. 5 km2); B2a, a single population known; b (i–iii), habitat continuing decline inferred; D, population estimated to number fewer than 250 individuals. The suitable habitat for on Hiva Oa (<italic>c.</italic> 315 km2) is indicated as an endangered environment threatened by human activities (deforestation and fire), feral animals, and invasive plants, reducing the extent of the forest. Its narrow distribution, disturbance from feral pigs and trail clearing, and invasion by alien plant species such as <italic><tp:taxon-name>Syzygium cumini</tp:taxon-name></italic> (L.) Skeels and <italic><tp:taxon-name>Psidium cattleianum</tp:taxon-name></italic> Sabine put it at risk of extinction.</p></tp:treatment-sec><tp:treatment-sec sec-type="Specimen examined"><title>Specimen examined.</title><p><bold>Marquesas Islands:</bold> Hiva Oa:Feani area, trail to Hanamenu, along summit crest, 1113 m, [<named-content xmlns:xlink="http://www.w3.org/1999/xlink" content-type="dwc:verbatimCoordinates" xlink:type="simple">9°48' 3" S, 139°4'682" W</named-content>], 1 Aug 2005, S. Perlman 19763 (BISH, P, PAP, PTBG, US).</p><fig id="F2" position="float" orientation="portrait"><label>Figure 2.</label><caption><p><italic><tp:taxon-name>Coprosma meyeri</tp:taxon-name></italic> W. L. Wagner &amp; Lorence <bold>A</bold> Flowering branch <bold>B</bold> Upper stem with young male inflorescences <bold>C</bold> Male flowers and inflorescence nodes showing the stipules with dentate margin with a few conspicuous colleters and ciliate <bold>D</bold> Young male flower <bold>E</bold> Male flower (corolla and stamens only) <bold>F</bold> Upper part of stamen. Drawn from the type collection (Perlman 18337) and field images.</p></caption><graphic xmlns:xlink="http://www.w3.org/1999/xlink" xlink:href="PhytoKeys-004-109-g002.jpg" position="float" orientation="portrait" xlink:type="simple"/></fig></tp:treatment-sec><tp:treatment-sec><!--Section generated to contain objects referenced in tp:taxon-treatment.--><fig id="F4" position="float" orientation="portrait"><label>Figure 4.</label><caption><p>Three new Marquesan <italic><tp:taxon-name>Coprosma</tp:taxon-name></italic> species. <italic><tp:taxon-name>Coprosma fatuhivaensis</tp:taxon-name></italic> W. L. Wagner &amp; Lorence <bold>A, B</bold> branchlets with female flowers (Fatu Hiva, Wood 10137, photos K.R. Wood); <italic><tp:taxon-name>Coprosma meyeri</tp:taxon-name></italic> W. L. Wagner &amp; Lorence <bold>C, D</bold> branchlets with male flowers (Hiva Oa, Perlman 18337, photos D. Lorence); <italic><tp:taxon-name>Coprosma temetiuensis</tp:taxon-name></italic> W. L. Wagner &amp; Lorence <bold>E, F</bold> branchlets with female flowers(Hiva Oa, Lorence &amp; Dunn 8931, photos D. Lorence).</p></caption><graphic xmlns:xlink="http://www.w3.org/1999/xlink" xlink:href="PhytoKeys-004-109-g004.jpg" position="float" orientation="portrait" xlink:type="simple"/></fig></tp:treatment-sec></tp:taxon-treatment>
