# Supplementary material for: Revision of Coprosma (Rubiaceae, tribe Anthospermeae) in the Marquesas Islands
Source: PhytoKeys. 2011 Jul 12;(4):109–24. doi: 10.3897/phytokeys.4.1600 (PMC3174439; doi:10.3897/phytokeys.4.1600)
Supplement: XML Treatment for Coprosma nephelephila [file phytokeys.4.1600-treatment5.xml]

<!DOCTYPE tp:taxon-treatment
  PUBLIC "-//TaxonX//DTD Taxonomic Treatment Publishing DTD v0 20100105//EN" "tax-treatment-NSO.dtd">
<tp:taxon-treatment xmlns:tp="http://www.plazi.org/taxpub"><tp:treatment-meta><mixed-citation publication-type="journal"><person-group><name><surname>Wagner</surname><given-names>Warren L.</given-names></name><name><surname>Lorence</surname><given-names>David H.</given-names></name></person-group><article-title>Revision of <italic>Coprosma</italic> (Rubiaceae, tribe Anthospermeae) in the Marquesas Islands</article-title><source>PhytoKeys</source><day>12</day><month>7</month><year>2011</year><volume>2011</volume><issue>4</issue><fpage>109</fpage><lpage>124</lpage><pub-id pub-id-type="doi">10.3897/phytokeys.4.1600</pub-id></mixed-citation></tp:treatment-meta><tp:nomenclature><tp:taxon-name>
                        <tp:taxon-name-part taxon-name-part-type="genus">Coprosma</tp:taxon-name-part>
                        <tp:taxon-name-part taxon-name-part-type="species">nephelephila</tp:taxon-name-part>
                        <object-id xmlns:xlink="http://www.w3.org/1999/xlink" xlink:type="simple">http://species-id.net/wiki/Coprosma_nephelephila</object-id>
                    </tp:taxon-name><tp:taxon-authority>Florence (Bulletin du Muséum national d'Histoire naturelle, B, Adansonia, Ser. 4, 8: 3, 1986).</tp:taxon-authority></tp:nomenclature><tp:treatment-sec sec-type="Type"><title>Type.</title><p><bold>Marquesas Islands</bold>: Nuku Hiva. Route Toovii–Terre Deserte, 6 km apres le col, 5 Juin 1984, 1050 m, J. Florence 6913 (holotype P!; isotypes: BISH!, K!, NY!, PAP!, US!).</p></tp:treatment-sec><tp:treatment-sec sec-type="Description"><title>Description.</title><p><italic>Shrubs or small trees</italic> 2.5–6 m tall; stems glabrous<italic>. Leaves</italic> ternate, chartaceous, blades 5–16.5 × 2–5.5 cm, oblanceolate, oblong or elliptic-oblanceolate, midrib narrow, pinnately veined with 8–13 pairs of secondary veins, both surfaces glabrous, higher level venation conspicuously reticulate, raphides conspicuously visible on lower surface along the major veins, domatia minute, located along secondary veins and sometimes also along midrib near juncture, apex acuminate, base attenuate; petioles 0.3–1.2 cm long, narrowly winged; stipules 4–6 mm long, connate ½–4/5 of length, both surfaces glabrous, margins ciliate and dentate with conspicuous colleters, apex obtuse to a conspicuous appendage. <italic>Inflorescences</italic> axillary, trichotomously branched with 6(–15) flowers, each branch with 1–3 nodes, the uppermost with a 3-flowered cymule, and the others when present with usually only 1–2 flowers developing on each, these 5–7-merous, peduncles 1–2 cm long. <italic>Flowers</italic>: male flowers with calyx campanulate, 2.3–3.7mm long, the tube 0.3–1.2 mm long, the lobes 2–2.5 mm long, corolla 6–7 mm long, the tube and lobes ca. 3–3.5 mm long, stamens 5–8(–12), filaments 7–10 mm long; female flowers with peduncles 0.1–0.7 mm long, calyx tubular, 0.4–0.8 mm long, corolla narrowly funnelform, the tube 0.25–0.4 mm long, the lobes 1.5–2.1 mm long, the styles 7–9 mm long.  <italic>Fruit</italic> 10-11 × 5-6 mm, ellipsoid, apex with persistent calyx teeth. <italic>Pyrenes</italic> narrowly ovoid-ellipsoid, compressed, 10 × 4-4.5 mm, weakly ribbed dorsally.</p></tp:treatment-sec><tp:treatment-sec sec-type="Distribution"><title>Distribution.</title><p>Known only from the Toovii area of Nuku Hiva, Marquesas Islands.</p></tp:treatment-sec><tp:treatment-sec sec-type="Ecology"><title>Ecology.</title><p><italic><tp:taxon-name>Coprosma nephelephila</tp:taxon-name></italic> is known from 970 to 1100 m elevation, scattered in montane cloud forests dominated by <italic><tp:taxon-name>Metrosideros</tp:taxon-name></italic> and <italic><tp:taxon-name>Weinmannia</tp:taxon-name></italic> associated with with species of <italic><tp:taxon-name>Alsophila</tp:taxon-name></italic>, <italic><tp:taxon-name>Crossostylis</tp:taxon-name></italic>, and <italic><tp:taxon-name>Ilex</tp:taxon-name></italic>.</p></tp:treatment-sec><tp:treatment-sec sec-type="Etymology"><title>Etymology.</title><p>The specific name alludes to its cloud forest habitat preference.</p></tp:treatment-sec><tp:treatment-sec sec-type="Conservation status"><title>Conservation status.</title><p>Following the criteria and categories of IUCN (2001) it is assigned a preliminary status of <bold>Endangered</bold> (EN): B1, B2b (i–iii): B1 extent of occurrence &lt;5,000 km²; B2: total area of occupancy less than 500 km² (c. 50 km²); B2b (i–iii), habitat continuing decline inferred in (i) extent of occurrence, (ii) areas of occupancy, and area, (iii) extent and/or quality of habitat. The suitable habitat for <italic><tp:taxon-name>Coprosma nephelephila</tp:taxon-name></italic> on Nuku Hiva (c. 340 km²) is indicated as an endangered environment, threatened by human activity (deforestation and fire), feral animals, and invasiv<!--PageBreak-->e plants, reducing the extent of the forest. The estimated population size for this species is unknown but apparently small.</p></tp:treatment-sec><tp:treatment-sec sec-type="Specimens Examined"><title>Specimens Examined.</title><p><bold>Marquesas Islands:</bold> Nuku Hiva.Toovii, épaulement S du Mt. Ooumu, 970 m, [<named-content xmlns:xlink="http://www.w3.org/1999/xlink" content-type="dwc:verbatimCoordinates" xlink:type="simple">08°51'S, 140°08'W</named-content>], Florence 4342 (BISH, K, NY, P, US); route Toovii-Terre Deserte, km 6.5 après le col, 1010 m, [<named-content xmlns:xlink="http://www.w3.org/1999/xlink" content-type="dwc:verbatimCoordinates" xlink:type="simple">08°52'S, 140°10'W</named-content>], Florence 4369 (BISH, P); Haute vallée de Tapueahu, 1070 m, [<named-content xmlns:xlink="http://www.w3.org/1999/xlink" content-type="dwc:verbatimCoordinates" xlink:type="simple">08°52'S, 140°11'W</named-content>], Florence 8522 (BISH, CHR, P, PAP, US); summit area of Toovii, near summit of ridge of airport road, S side of new airport road, W side of mountain, 3500 ft [1067 m], Perlman &amp; Wood 15046 (BISH, MO, NY, P, PAP, PTBG, US).</p></tp:treatment-sec></tp:taxon-treatment>
