# Supplementary material for: Revision of Coprosma (Rubiaceae, tribe Anthospermeae) in the Marquesas Islands
Source: PhytoKeys. 2011 Jul 12;(4):109–24. doi: 10.3897/phytokeys.4.1600 (PMC3174439; doi:10.3897/phytokeys.4.1600)
Supplement: XML Treatment for Coprosma temetiuensis [file phytokeys.4.1600-treatment7.xml]

<!DOCTYPE tp:taxon-treatment
  PUBLIC "-//TaxonX//DTD Taxonomic Treatment Publishing DTD v0 20100105//EN" "tax-treatment-NSO.dtd">
<tp:taxon-treatment xmlns:tp="http://www.plazi.org/taxpub"><tp:treatment-meta><mixed-citation publication-type="journal"><person-group><name><surname>Wagner</surname><given-names>Warren L.</given-names></name><name><surname>Lorence</surname><given-names>David H.</given-names></name></person-group><article-title>Revision of <italic>Coprosma</italic> (Rubiaceae, tribe Anthospermeae) in the Marquesas Islands</article-title><source>PhytoKeys</source><day>12</day><month>7</month><year>2011</year><volume>2011</volume><issue>4</issue><fpage>109</fpage><lpage>124</lpage><pub-id pub-id-type="doi">10.3897/phytokeys.4.1600</pub-id></mixed-citation></tp:treatment-meta><tp:nomenclature><tp:taxon-name>
                        <tp:taxon-name-part taxon-name-part-type="genus">Coprosma</tp:taxon-name-part>
                        <tp:taxon-name-part taxon-name-part-type="species">temetiuensis</tp:taxon-name-part>
                        <object-id xmlns:xlink="http://www.w3.org/1999/xlink" xlink:type="simple">urn:lsid:ipni.org:names:77112738-1</object-id>
                    <object-id xmlns:xlink="http://www.w3.org/1999/xlink" xlink:type="simple">http://species-id.net/wiki/Coprosma_temetiuensis</object-id>
                    </tp:taxon-name><tp:taxon-authority>W. L. Wagner &amp; Lorence</tp:taxon-authority><tp:taxon-status xmlns:xlink="http://www.w3.org/1999/xlink" xlink:type="simple">sp. nov.</tp:taxon-status><xref ref-type="fig" rid="F3">Figs 3</xref><xref ref-type="fig" rid="F4">4E, F</xref></tp:nomenclature><tp:treatment-sec sec-type="Type"><title>Type.</title><p><bold>Marquesas Islands</bold>: Hiva Oa.Along trail from Atuona to Mt. Temetiu, moist forest, 700 m, 29 January 2003, D. H. Lorence, L. Dunn, &amp; J. Price 8931(Holotype: PTBG!; Isotypes: BISH!, P!, PAP!, US!).</p><p><italic>Foliis tenuiter coriaceis, 5.1</italic>–<italic>9.1</italic> × <italic>2.1</italic>–<italic>3.6 cm, petiolis 0.3</italic>–<italic>0.8 cm longis, stipulis 1.5</italic>–<italic>3 mm longis.</italic></p></tp:treatment-sec><tp:treatment-sec sec-type="Description"><title>Description.</title><p><italic>Shrubs</italic> 4–6 m tall; young stems short-pilose. <italic>Leaves</italic> opposite, thinly coriaceous, blades 5.1–9.1 × 2.1–3.6 cm, elliptic, pinnately veined with 8–9 pairs of<!--PageBreak--><!--PageBreak--><!--PageBreak--> veins, higher level venation conspicuously reticulate, both surfaces glabrous, domatia small, usually somewhat elongate, located along midrib near juncture of secondary veins, apex acuminate, base cuneate; petioles 0.3–0.8 cm long; stipules ca. 1.5–3 mm long, connate 4/ 5 of length, both surfaces glabrous, margins glabrous and dentate with a few small colleters, apex obtuse to a conspicuous appendage. <italic>Inflorescences</italic> axillary with 3(–7) flowers, with 1–3 nodes, the uppermost with a 3-flowered cymule, the others with usually only 1–2 flowers developing on each, these 5-merous, the peduncles 0–4 mm long, finely short-pilose. <italic>Flowers: male flowers</italic> unknown; <italic>female flowers</italic> with calyx short-tubular, 0.25–0.3 mm long, the teeth ca. 0.2 mm long, glabrous, corolla narrowly funnelform, the tube 0.3 mm long, the lobes 2.2–2.5 mm long, glabrous, the styles 5.5–7 mm long. <italic>Young fruits</italic> sparsely pilose, fruits and pyrenes otherwise unknown.</p></tp:treatment-sec><tp:treatment-sec sec-type="Distribution"><title>Distribution.</title><p>Known only from areas the vicinity of Mt. Temetiu, the highest peak on Hiva Oa, Marquesas Islands.</p></tp:treatment-sec><tp:treatment-sec sec-type="Ecology"><title>Ecology.</title><p><italic><tp:taxon-name>Coprosma temetiuensis</tp:taxon-name></italic> occurs at 700–880 m elevation in mesic forest and cloud forest with <italic><tp:taxon-name>Metrosideros</tp:taxon-name></italic> and <italic><tp:taxon-name>Weimannia</tp:taxon-name></italic>, associated with species of <italic><tp:taxon-name>Alsophila</tp:taxon-name></italic>, <italic><tp:taxon-name>Crossostylis</tp:taxon-name></italic>, <italic><tp:taxon-name>Freycinetia</tp:taxon-name></italic>, <italic><tp:taxon-name>Hibiscus</tp:taxon-name></italic>, <italic><tp:taxon-name>Pandanus</tp:taxon-name></italic>, and <italic><tp:taxon-name>Phyllanthus</tp:taxon-name></italic>.</p></tp:treatment-sec><tp:treatment-sec sec-type="Etymology"><title>Etymology.</title><p>The specific epithet refers to the only known locality for this species.</p></tp:treatment-sec><tp:treatment-sec sec-type="Specimen examined"><title>Specimen examined.</title><p><bold>Marquesas Islands</bold>: Hiva Oa.Hanamenu region, up Hanamenu valley to the drainages below and west of Temetiu, 884 m, [<named-content xmlns:xlink="http://www.w3.org/1999/xlink" content-type="dwc:verbatimCoordinates" xlink:type="simple">9°76'S, 139°0'W</named-content>], Wood 10239 (PTBG).</p></tp:treatment-sec><tp:treatment-sec sec-type="Conservation status"><title>Conservation status.</title><p>This species is extremely rare, with only two plants known from this locality. Following the criteria and categories of IUCN (2001) it is assigned a preliminary status of <bold>Critically Endangered</bold> (CR): B2a, B2b (i–iii); D: B2: total area of occupancy less than 10 km2 (ca. 5 km2). B2a, a single population known; b (i–iii), habitat continuing decline inferred; D, population estimated to number fewer than 250 individuals. The suitable habitat for <italic><tp:taxon-name>Coprosma temetiuensis</tp:taxon-name></italic> on Hiva Oa (<italic>c.</italic> 315 km2) is indicated as an endangered environment, threatened by human activities (deforestation and fire), feral animals, and invasive plants, reducing the extent of the forest.</p><fig id="F3" position="float" orientation="portrait"><label>Figure 3.</label><caption><p><italic><tp:taxon-name>Coprosma temetiuensis</tp:taxon-name></italic> W. L. Wagner &amp; Lorence <bold>A</bold> Flowering branch <bold>B</bold> Lower surface of leaf portion showing domatia <bold>C</bold> Upper stem with female inflorescences <bold>D</bold> Female inflorence <bold>E</bold> Female flower <bold>F</bold> Longitudinal section of developing fruit showing young basal seeds. Drawn from the type collection (Lorence et al. 8931) and field images.</p></caption><graphic xmlns:xlink="http://www.w3.org/1999/xlink" xlink:href="PhytoKeys-004-109-g003.jpg" position="float" orientation="portrait" xlink:type="simple"/></fig><fig id="F4" position="float" orientation="portrait"><label>Figure 4.</label><caption><p>Three new Marquesan <italic><tp:taxon-name>Coprosma</tp:taxon-name></italic> species. <italic><tp:taxon-name>Coprosma fatuhivaensis</tp:taxon-name></italic> W. L. Wagner &amp; Lorence <bold>A, B</bold> branchlets with female flowers (Fatu Hiva, Wood 10137, photos K.R. Wood); <italic><tp:taxon-name>Coprosma meyeri</tp:taxon-name></italic> W. L. Wagner &amp; Lorence <bold>C, D</bold> branchlets with male flowers (Hiva Oa, Perlman 18337, photos D. Lorence); <italic><tp:taxon-name>Coprosma temetiuensis</tp:taxon-name></italic> W. L. Wagner &amp; Lorence <bold>E, F</bold> branchlets with female flowers(Hiva Oa, Lorence &amp; Dunn 8931, photos D. Lorence).</p></caption><graphic xmlns:xlink="http://www.w3.org/1999/xlink" xlink:href="PhytoKeys-004-109-g004.jpg" position="float" orientation="portrait" xlink:type="simple"/></fig></tp:treatment-sec></tp:taxon-treatment>
